# Supplementary material for: From Structure to Optics: The pH-Temperature Interplay in Aqueous Solution CdS Nanoparticles
Source: Nanomaterials (Basel). 2025 Dec 19;16(1):3. doi: 10.3390/nano16010003 (PMC12788112; doi:10.3390/nano16010003)
Supplement: Supplementary file 1 [file nanomaterials-16-00003-s001.zip]

Archive with 1 entries (1 files):
- nanomaterials-4017291-supplementary.pdf
